# Supplementary material for: Cuticle Modifications and Over-Expression of the Chitin-Synthase Gene in Diflubenzuron-Resistant Phenotype
Source: Insects. 2022 Nov 30;13(12):1109. doi: 10.3390/insects13121109 (PMC9782986; doi:10.3390/insects13121109)
Supplement: Supplementary file 1 [file insects-13-01109-s001.zip]

Archive with 1 entries (1 files):
- insects-2019836-supplementary.pdf
